# Supplementary material for: Metabolomic Profiling of Floccularia luteovirens from Different Geographical Regions Proposes a Novel Perspective on Their Antioxidative Activities
Source: Antioxidants (Basel). 2024 May 20;13(5):620. doi: 10.3390/antiox13050620 (PMC11118160; doi:10.3390/antiox13050620)
Supplement: Supplementary file 1 [file antioxidants-13-00620-s001.zip › Table S3.xlsx]

## Sheet: Sheet1
Metabolites	m/z	Ion mode	HMDB	KEGG	Super Class	Class	Sub Class
Ergothioneine	230.096	pos	HMDB0003045	C05570	Organic acids and derivatives	Carboxylic acids and derivatives	Amino acids, peptides, and analogues
Phenylalanyl-Prolyl-Arginine Nitrile	400.245	pos	HMDB0256435		Unclassified	Unclassified	Unclassified
Glycylalanylprolylmethionylphenylalanylvalinamide	600.296	neg	HMDB0033241		Organic acids and derivatives	Carboxylic acids and derivatives	Amino acids, peptides, and analogues
PA(21:0/20:5(7Z,9Z,11E,13E,17Z)-3OH(5,6,15))	857.518	neg	HMDB0265517		Unclassified	Unclassified	Unclassified
Beta-D-Xylopyranosyl-(1->4)-Alpha-L-Rhamnopyranosyl-(1->2)-D-Fucose	460.202	pos	HMDB0041225		Organic oxygen compounds	Organooxygen compounds	Carbohydrates and carbohydrate conjugates
Cct018159	351.133	neg			Organoheterocyclic compounds	Azoles	Pyrazoles
3-(4-Methyl-3-Pentenyl)Thiophene	167.089	pos	HMDB0038183		Organoheterocyclic compounds	Heteroaromatic compounds	Unclassified
Tame	683.267	neg	HMDB0258705		Organic acids and derivatives	Carboxylic acids and derivatives	Amino acids, peptides, and analogues
