# Supplementary material for: Metabolomic Profiling of Floccularia luteovirens from Different Geographical Regions Proposes a Novel Perspective on Their Antioxidative Activities
Source: Antioxidants (Basel). 2024 May 20;13(5):620. doi: 10.3390/antiox13050620 (PMC11118160; doi:10.3390/antiox13050620)
Supplement: Supplementary file 1 [file antioxidants-13-00620-s001.zip › Table S4.xlsx]

## Sheet: Sheet1
ID	Metabolites	QLFL1 (ng/g)	QLFL2 (ng/g)	QLFL3 (ng/g)	QLFL4 (ng/g)	QLFL5 (ng/g)	XHFL1 (ng/g)	XHFL2 (ng/g)	XHFL3 (ng/g)	XHFL4 (ng/g)	XHFL5 (ng/g)	ZDFL1 (ng/g)	ZDFL2 (ng/g)	ZDFL3 (ng/g)	ZDFL4 (ng/g)	ZDFL5 (ng/g)
1	(+/-)Catechin	26.4997	11.7588	72.1432	94.6921	31.4949	24.8159	66.9843	45.2805	48.1163	46.4922	40.0592	26.9396	20.4142	46.3388	27.5776
2	2,4-Dihydroxybenzoic acid	103.497	312.334	70.4354	4.20487	77.1991	33.6943	115.593	150.353	57.598	93.2662	52.9692	18.6435	59.5272	19.3249	62.3124
3	2,6-Dihydroxybenzoic acid	39.0878	62.3346	45.3964	36.8698	9.50193	13.4578	23.0077	13.6806	16.0653	12.6018	10.9832	32.5473	33.0576	30.232	18.2157
4	3-Hydroxyflavone	0.260347	1.02785	0.199868	0.434997	2.08476	0.418965	0.3924	0.655332	0.719533	0.77207	0.6963	1.26825	0.798075	1.10247	0.3849
5	3,4-Dihydro-2H-1-benzopyran-2-one	32.9968	38.7321	53.5805	38.9648	0.843881	7.0587	5.48702	34.2805	13.5595	2.61891	13.1993	24.7498	23.1653	8.74928	29.6507
6	4-Hydroxybenzoic acid	812.318	485.809	469.635	198.575	554.927	352.776	500.084	364.517	238.171	481.566	350.779	218.66	438.546	288.619	307.738
7	4-Hydroxycinnamic acid	841.801	670.138	276.019	779.672	763.422	490.682	324.017	322.757	226.305	149.091	162.683	128.634	326.423	311.315	111.95
8	6-Methoxyflavone	0.292983	0.284688	0.281392	0.336189	0.277897	0	0.252902	0.243486	0.244345	0	0.278133	0.278967	0.225958	0.270864	0.276353
9	Apigenin	4.04355	11.9892	4.15991	2.91485	6.96368	1.63638	4.73638	4.22891	4.13243	4.68629	79.1071	3.87456	2.66213	19.3589	3.5782
10	Apiin	0	0	0.874418	0	0	1.00928	0	0	0	0	1630.47	25.7914	18.2306	22.2043	20.1991
11	Chlorogenic acid	1.09694	3.50469	2.62797	1.53238	2.24996	1.37474	4.48846	5.16609	2.19088	4.62865	8.24843	4.88546	1.57455	1.85839	1.48414
12	Delphinidin 3-glucoside	10.6611	4.76439	3.49628	1.68823	6.13748	3.67395	1.88345	6.39073	2.34023	5.50891	8.05163	0	2.94487	3.24571	1.32825
13	Diosmin	1.93265	0	0	0	0	0	754.013	1.36863	1.49472	0.258804	0	0	0	0	0
14	Ellagic acid	151.646	326.341	237.604	426.891	261.161	174.601	746.552	212.764	204.214	238.371	400.447	173.916	61.5176	167.762	247.316
15	Formononetin	0.079239	0.203079	0.109037	0.0599444	0.123295	0.0810891	0.0980335	0.0684708	0.0620008	0.0578252	0.0609611	0.0584078	0.0832339	0.0809159	0.630301
16	Gallic acid	17.7566	0.947423	4.42985	7.62952	0.384442	0.469991	1.26329	1.89381	0.98913	18.7885	17.8569	3.72474	0.526887	2.92699	0.969665
17	Genistein	29.4527	48.2393	9.19259	45.7187	87.8455	22.413	12.3684	21.3804	29.5592	18.6137	35.107	9.03374	43.8589	31.6254	17.7476
18	Gentisic acid	101.718	178.399	52.1621	20.4297	76.5322	126.628	114.443	121.874	145.001	146.006	45.1389	14.4481	53.7942	12.4713	24.5869
19	Isorhamnetin	2.86203	30.8197	2.89145	2.89861	4.02314	2.11396	6.87011	2.01046	2.99586	2.22428	2.18655	2.12803	1.85873	73.4068	2.5475
20	Luteolin	5.21631	25.4953	2.43851	2.66101	10.3256	0.944749	12.2499	3.50077	3.68459	5.8737	11.7911	1.81864	1.31901	30.3967	4.09562
21	Morin	3.96788	15.7251	2.84481	2.89247	14.4708	4.13709	10.046	2.03295	2.06229	1.90508	1.62271	1.95502	1.72239	11.1651	2.44488
22	Naringenin	0.868939	15.8806	0.596928	0.111377	0.10798	0.829363	7.29268	0.258503	0.471614	1.72211	6.87853	0.128348	0.359577	2.82517	2.17053
23	Nobiletin	0.0377015	0.034076	0.000517134	0.0134151	0.00707251	0.0524285	0.0175761	0.00560763	0.0116915	0.0710715	0.0409373	0.0450583	0.0359599	0.0037919	0.0143632
24	Procyanidin B3	44.0337	39.4412	94.0474	129.284	47.3835	36.9591	109.302	51.2833	17.1785	25.0565	34.3946	42.8972	63.9955	45.58	18.7643
25	Protocatechuic acid	19.6806	10.2812	13.9005	39.0395	7.34904	2.51514	11.2925	2.17731	4.09394	2.78857	10.0979	4.53373	30.1151	4.12832	17.5135
26	Quercetin	3.32624	14.8954	2.35528	2.36022	14.0627	3.54777	9.50577	1.26192	1.68274	1.34351	1.00165	1.22932	1.42286	10.3241	1.97591
27	Quercetin 3-galactoside	0	4.45645	1.66521	14.6877	2.13131	2.57622	57.9482	2.87457	0	0	0	0	0	0	0
28	Rutin	2.53951	1.78559	4.0689	0.832867	0	6.36351	7.67046	2.1708	0.596459	0	0	7.62945	0	0	7.5364
29	Salicylic acid	34.94	26.719	20.4194	12.3082	12.659	10.3835	11.7843	8.25059	19.2441	13.159	12.0611	6.80614	11.5267	10.1181	8.09462
30	Syringic acid	19.6702	22.8955	24.3187	22.8692	71.926	6.13426	5.33043	1.78109	12.1096	1.85365	7.69186	21.0079	10.8866	1.02135	11.7284
31	trans-Cinnamic acid	3024.35	4299.42	1890.92	3362.73	4472.45	1524.17	1081.69	1607.94	1087.46	550.693	1163.32	758.794	1861.53	1868.83	858.816
32	Umbelliferone	19.9687	10.2054	61.7676	66.7266	190.038	80.641	0.380566	17.4687	3.8058	13.9305	7.72576	16.7821	19.094	6.06743	2.83275
33	Vanillic acid	9415.96	20987.6	11937.9	8831.32	11406	5515.23	5348.16	1996.18	3108.41	3192.9	5150.13	5707.61	12785.5	7181.14	3258.98
34	Vitexin	4.26985	3.65721	0.868513	2.08361	6.41299	0.593883	0.385634	7.42608	4.84505	4.59072	4.53059	0.178464	0.234021	1.97179	1.73596
